# Supplementary material for: γ-Conglutin Immunoreactivity Is Differently Affected by Thermal Treatment and Gastrointestinal Digestion in Lupine Species
Source: Foods. 2024 Jul 24;13(15):2330. doi: 10.3390/foods13152330 (PMC11312398; doi:10.3390/foods13152330)
Supplement: Supplementary file 1 [file foods-13-02330-s001.zip]

Archive with 1 entries (1 files):
- foods-3121263-supplementary.pdf
